# Supplementary material for: Identification of Cuproptosis-Associated Prognostic Gene Expression Signatures from 20 Tumor Types
Source: Biology (Basel). 2024 Oct 3;13(10):793. doi: 10.3390/biology13100793 (PMC11505359; doi:10.3390/biology13100793)
Supplement: Supplementary file 1 [file biology-13-00793-s001.zip]

Archive with 1 entries (1 files):
- biology-3115300-supplementary.pdf
